# Supplementary material for: Functional Coupling of Calcium-Sensing Receptor and Polycystin-2 in Renal Epithelial Cells: Physiological Role and Potential Therapeutic Target in Polycystic Kidney Disease
Source: Int J Mol Sci. 2025 Dec 13;26(24):12004. doi: 10.3390/ijms262412004 (PMC12732451; doi:10.3390/ijms262412004)
Supplement: Supplementary file 1 [file ijms-26-12004-s001.zip]

Archive with 1 entries (1 files):
- ijms-3780553-supplementary.pdf
